# Supplementary material for: Self-Reporting Theranostic: Nano Tool for Arterial Thrombosis
Source: Bioengineering (Basel). 2023 Aug 29;10(9):1020. doi: 10.3390/bioengineering10091020 (PMC10525380; doi:10.3390/bioengineering10091020)
Supplement: Supplementary file 1 [file bioengineering-10-01020-s001.zip]

Archive with 1 entries (1 files):
- bioengineering-2268127-supplementary.pdf
